# Supplementary material for: A general supramolecular strategy for fabricating full-color-tunable thermally activated delayed fluorescence materials
Source: Nat Commun. 2024 Feb 16;15:1425. doi: 10.1038/s41467-024-45717-x (PMC10873404; doi:10.1038/s41467-024-45717-x)
Supplement: Supplementary file 4 — Supplementary Data 1 [file 41467_2024_45717_MOESM4_ESM.xlsx]

## Sheet: Sheet1
The atomic coordinates of G1@C[3]A
atoms	x	y	z
N	0	-1.63129	-0.39882
N	4.22208	-3.55754	-0.92958
N	1.17006	5.21095	-1.16025
C	-3.30859	-2.36449	1.04858
C	-4.09822	-2.56392	-0.10121
C	-4.86413	-0.30091	-0.0445
C	4.57485	-2.25804	-0.5467
C	5.35481	-1.43201	-1.36187
H	5.71057	-1.78577	-2.32361
C	2.24593	4.4256	-0.72736
C	5.17068	0.384983	0.230742
C	-4.08784	-0.03282	1.10227
C	4.33793	2.76239	0.16414
C	-3.68258	-1.21412	1.97603
C	2.47876	-3.60311	0.743315
C	2.97314	-4.03221	-0.50441
C	-0.17002	4.43251	0.692654
C	-0.09122	4.91352	-0.62965
C	2.22814	3.92515	0.589529
C	5.65551	-0.13364	-0.96643
H	6.26368	0.489079	-1.61909
C	-4.29293	2.36595	0.667815
C	1.22131	-4.04085	1.14567
H	0.831146	-3.71587	2.10595
C	-3.80646	1.29177	1.41875
H	-3.19808	1.51012	2.2922
C	-2.29249	-3.2739	1.32177
H	-1.67867	-3.13076	2.20673
C	4.35108	3.30064	-1.12012
H	5.17072	3.06683	-1.79609
C	4.11042	-1.77124	0.692771
C	3.31769	4.11272	-1.56959
H	3.3388	4.47622	-2.59137
C	-5.08561	2.07735	-0.44022
H	-5.48559	2.88781	-1.04635
C	-2.04101	-4.38695	0.5151
C	1.11449	4.40609	1.51279
C	3.39509	-2.75227	1.61412
C	-1.2624	5.06056	-1.38024
H	-1.21803	5.41134	-2.40576
C	-5.3609	0.763709	-0.80458
H	-5.93236	0.571846	-1.70594
C	4.40272	-0.45604	1.04132
H	4.03871	-0.06526	1.98767
C	-1.41937	4.08367	1.19979
H	-1.49188	3.70641	2.21619
C	-3.8545	-3.6692	-0.92202
H	-4.42776	-3.81292	-1.8313
C	3.26588	3.09136	0.997385
H	3.25871	2.69201	2.00799
C	-2.84373	-4.56957	-0.60697
H	-2.67125	-5.41989	-1.2632
C	5.42853	1.82172	0.628902
H	6.38996	2.14529	0.211538
H	5.52384	1.88733	1.7198
C	0.440106	-4.90524	0.373795
C	-6.07929	-1.93675	-1.41711
H	-5.70554	-1.774	-2.43751
H	-6.96227	-1.31217	-1.25716
H	-6.38653	-2.98018	-1.30944
C	2.20266	-4.89543	-1.29029
H	2.55619	-5.21638	-2.26446
C	-2.59706	4.21871	0.459773
C	1.26112	5.90162	-2.42319
H	2.25198	6.35339	-2.51404
H	0.524531	6.70847	-2.44437
H	1.09173	5.24771	-3.29291
C	4.84369	-4.14651	-2.08997
H	4.4279	-3.78155	-3.04233
H	4.72147	-5.23154	-2.04938
H	5.91494	-3.93098	-2.07175
C	0.957451	-5.32878	-0.847
H	0.375656	-5.99694	-1.4779
C	-4.91642	-1.64335	2.80365
H	-5.75465	-1.9084	2.15273
H	-5.23568	-0.82543	3.46008
H	-4.67165	-2.51563	3.42077
C	-2.49538	4.72529	-0.83394
H	-3.3913	4.84401	-1.43956
C	-2.55576	-0.85971	2.94516
H	-2.31191	-1.71489	3.58297
H	-2.86288	-0.05205	3.61691
H	-1.64799	-0.54928	2.41569
C	-3.93115	3.78985	1.03048
H	-3.90798	3.89534	2.12235
H	-4.71546	4.46563	0.668279
C	1.43949	5.85361	1.94981
H	1.54181	6.5149	1.08467
H	2.37983	5.87538	2.51246
H	0.63842	6.24378	2.5881
C	4.45836	-3.67817	2.24981
H	5.0311	-4.20805	1.48329
H	3.97376	-4.42217	2.89238
H	5.15685	-3.09055	2.85666
C	-0.92459	-5.35225	0.851325
H	-1.15373	-6.33098	0.413185
H	-0.89135	-5.50045	1.93853
C	2.64027	-2.0506	2.74183
H	3.32777	-1.46658	3.36147
H	2.17239	-2.78357	3.40611
H	1.86037	-1.38232	2.35975
C	0.987182	3.5484	2.77039
H	0.20152	3.93794	3.42501
H	1.91485	3.57561	3.3503
H	0.755825	2.50346	2.53469
N	-3.81791	-0.84769	-3.80819
C	-2.8542	-0.7325	-3.1709
C	-1.66401	-0.55762	-2.37596
N	-0.76425	-1.54716	-2.44076
C	-1.51472	0.599647	-1.60938
H	-2.29442	1.35419	-1.58552
C	0.609007	-0.27209	-0.93468
H	1.54586	-0.20142	-0.38908
C	-0.33831	0.743097	-0.88049
H	-0.17204	1.63758	-0.28659
C	0.341334	-1.39701	-1.7178
H	1.05391	-2.21793	-1.76379
