# Supplementary material for: A general supramolecular strategy for fabricating full-color-tunable thermally activated delayed fluorescence materials
Source: Nat Commun. 2024 Feb 16;15:1425. doi: 10.1038/s41467-024-45717-x (PMC10873404; doi:10.1038/s41467-024-45717-x)
Supplement: Supplementary file 5 — Supplementary Data 2 [file 41467_2024_45717_MOESM5_ESM.xlsx]

## Sheet: Sheet1
The atomic coordinates of G2@C[3]A
atoms	x	y	z
N	-4.84729	-2.52066	1.16762
N	0.002343	5.27843	0.939013
N	4.48465	-2.81183	0.650578
C	-4.47946	-0.90046	-0.58608
C	-3.28419	-3.04157	-0.59822
C	-4.06795	-2.06997	-1.47252
C	-4.94401	-1.19824	0.709725
C	-4.4921	0.424821	-1.00925
H	-4.10713	0.669075	-1.99526
C	-3.66923	3.60015	-0.27606
C	-2.56989	3.6625	-1.13603
H	-2.66655	3.23858	-2.1316
C	-3.76986	-3.28243	0.703799
C	-1.3664	4.2555	-0.76696
C	1.14154	4.66981	0.397669
C	-1.24066	4.76861	0.538826
C	-5.49819	1.13175	1.03916
H	-5.90567	1.91135	1.67933
C	-4.99348	1.4604	-0.21623
C	1.07409	4.16229	-0.91568
C	-1.56418	-4.75126	-0.26378
C	-2.18188	-3.76669	-1.04233
H	-1.79598	-3.57957	-2.04068
C	-5.46326	-0.17606	1.50888
H	-5.81691	-0.38572	2.51286
C	4.01601	-1.2039	-1.08998
C	4.57601	-1.49734	0.169055
C	2.18295	3.49345	-1.42921
H	2.13099	3.0792	-2.4323
C	-5.35267	-2.78886	-1.94834
H	-5.95381	-3.13556	-1.10284
H	-5.09169	-3.65699	-2.56465
H	-5.96429	-2.10471	-2.54756
C	-0.18983	4.45373	-1.71515
C	4.60415	1.15032	-0.79277
C	-3.53805	4.1657	0.989808
H	-4.37681	4.14231	1.68234
C	5.17833	-0.47694	0.910404
H	5.60758	-0.68013	1.88571
C	2.74888	-3.28847	-0.95718
C	5.20102	0.82499	0.423261
H	5.67134	1.60097	1.02278
C	3.37206	3.34729	-0.708
C	1.56019	-3.93738	-1.27488
H	1.08955	-3.73724	-2.23363
C	-3.15911	-4.2609	1.49583
H	-3.51075	-4.44958	2.50472
C	3.33749	-3.53454	0.299909
C	4.02102	0.116057	-1.53077
H	3.56549	0.355948	-2.48768
C	-2.08085	-4.99074	1.00762
H	-1.63071	-5.75419	1.639
C	-3.29086	-1.62432	-2.70925
H	-3.91206	-0.97145	-3.33072
H	-3.03326	-2.48683	-3.33237
H	-2.37115	-1.08643	-2.45713
C	-4.94528	2.89782	-0.68765
H	-5.80764	3.44076	-0.28074
H	-5.04265	2.92871	-1.77977
C	-2.3389	4.73284	1.40332
H	-2.25734	5.11746	2.41441
C	3.42604	3.89174	0.574114
H	4.32836	3.79092	1.17226
C	2.75294	-4.46647	1.16314
H	3.19007	-4.66651	2.13575
C	0.953845	-4.85747	-0.41433
C	1.58337	-5.12456	0.798908
H	1.14813	-5.84695	1.48662
C	2.32479	4.53122	1.13111
H	2.38822	4.88631	2.15388
C	-0.3607	-5.5132	-0.77632
H	-0.38131	-6.53224	-0.37041
H	-0.43058	-5.61072	-1.86667
C	4.54815	2.58288	-1.27822
H	4.49477	2.59593	-2.37347
H	5.47913	3.0948	-1.00384
C	-5.5024	-2.89418	2.39616
H	-4.95216	-2.58365	3.29843
H	-5.62894	-3.97955	2.42085
H	-6.49712	-2.44277	2.42344
C	3.50232	-2.37605	-1.91656
C	-0.30108	3.6052	-2.97966
H	-0.33522	2.53269	-2.762
H	0.546327	3.80018	-3.64521
H	-1.20178	3.87698	-3.53996
C	5.21466	-3.17835	1.83843
H	6.22346	-2.76188	1.78289
H	5.30642	-4.26632	1.88302
H	4.74061	-2.82609	2.76834
C	0.107108	5.98234	2.19338
H	0.125894	5.31514	3.0694
H	-0.74001	6.66583	2.29252
H	1.02074	6.58163	2.19338
C	2.65268	-1.93604	-3.10627
H	1.76289	-1.37507	-2.80307
H	2.33454	-2.80642	-3.68949
H	3.24252	-1.30906	-3.78261
C	-0.15694	5.94102	-2.14003
H	-1.07401	6.19525	-2.68389
H	0.701763	6.12512	-2.79603
H	-0.07613	6.60411	-1.27394
C	4.72171	-3.15295	-2.46686
H	5.30768	-2.50743	-3.13108
H	4.38408	-4.02678	-3.03598
H	5.37454	-3.49903	-1.66064
N	-0.18682	0.190659	-1.85866
C	0.514301	-0.22194	0.602257
C	1.32838	0.704465	1.25918
H	1.66049	1.60571	0.754622
N	3.24186	2.11288	3.844
C	0.124431	0.016725	-0.75326
C	1.71716	0.442601	2.57476
C	2.55985	1.36982	3.26781
C	0.087998	-1.39195	1.24389
H	-0.53854	-2.10282	0.714077
C	1.29295	-0.72644	3.22244
H	1.60563	-0.91143	4.24547
C	0.482914	-1.63525	2.55385
H	0.158179	-2.54509	3.04804
