# Supplementary material for: A general supramolecular strategy for fabricating full-color-tunable thermally activated delayed fluorescence materials
Source: Nat Commun. 2024 Feb 16;15:1425. doi: 10.1038/s41467-024-45717-x (PMC10873404; doi:10.1038/s41467-024-45717-x)
Supplement: Supplementary file 6 — Supplementary Data 3 [file 41467_2024_45717_MOESM6_ESM.xlsx]

## Sheet: Sheet1
The atomic coordinates of G3@C[3]A
atoms	x	y	z
N	-4.33158	-3.28448	1.10172
N	-0.96526	5.22649	0.995322
N	4.90056	-1.91808	0.493143
C	-2.7454	-3.49328	-0.70714
C	-3.14392	-3.83055	0.602629
C	-4.67705	-1.99669	0.666482
C	-4.3067	-1.60593	-0.63511
C	-2.13969	4.00193	-0.72322
C	-3.71572	-2.67312	-1.5484
C	-5.22159	0.621177	-0.21441
C	-2.10239	4.51524	0.587994
C	-1.53924	-3.9973	-1.1862
H	-1.21944	-3.73424	-2.19077
C	-4.2973	2.95939	-0.24119
C	1.49198	3.90079	-1.40304
H	1.51342	3.50441	-2.41444
C	-4.56542	-0.2992	-1.03599
H	-4.25508	0.021636	-2.02636
C	-5.6297	0.192594	1.04582
H	-6.15315	0.879204	1.70775
C	-3.22511	3.21663	-1.09916
H	-3.24925	2.79165	-2.09866
C	-5.35148	-1.0937	1.49294
H	-5.6379	-1.37578	2.50064
C	-0.73048	-4.85587	-0.43417
C	3.91442	0.937601	-1.60638
H	3.41747	1.11931	-2.55542
C	0.281148	4.34321	-0.87553
C	0.26129	4.83578	0.444978
C	4.30758	2.03824	-0.83945
C	-1.01745	4.40995	-1.6702
C	4.75963	-0.59642	0.045849
C	3.88931	-2.81657	0.128816
C	3.26256	-2.64869	-1.12241
C	4.14756	-0.37383	-1.20351
C	-2.34125	-4.68219	1.36916
H	-2.62185	-4.93503	2.38614
C	2.69169	3.96515	-0.68753
C	1.76372	-4.51112	-0.6097
C	-1.15916	-5.19486	0.847357
H	-0.55609	-5.85962	1.46198
C	-4.26352	3.52577	1.03045
H	-5.08571	3.35349	1.7218
C	4.96323	1.79203	0.364784
H	5.2905	2.62264	0.985689
C	-5.43319	2.05157	-0.66131
H	-6.3749	2.42752	-0.24209
H	-5.5408	2.08226	-1.75229
C	1.45299	4.90014	1.17516
H	1.4548	5.24592	2.2032
C	5.17779	0.494005	0.813874
H	5.64453	0.343326	1.78154
C	-4.86277	-3.60768	-2.00152
H	-4.46615	-4.40966	-2.63476
H	-5.60267	-3.03984	-2.57706
H	-5.3694	-4.0636	-1.14607
C	2.65046	4.48298	0.60583
H	3.55898	4.53947	1.2004
C	3.98618	3.44967	-1.28036
H	3.92453	3.4858	-2.37457
H	4.80784	4.11635	-0.99031
C	3.47109	-3.84649	0.977109
H	3.93538	-3.98401	1.94798
C	-4.8731	-3.78107	2.34206
H	-4.79445	-4.87097	2.35771
H	-5.93345	-3.52291	2.39892
H	-4.36639	-3.37938	3.23387
C	2.20198	-3.48606	-1.45338
H	1.70047	-3.35159	-2.40794
C	-3.17766	4.28377	1.45105
H	-3.16185	4.66582	2.4663
C	0.580158	-5.37582	-0.98514
H	0.512266	-5.44462	-2.07755
H	0.745745	-6.39621	-0.61777
C	5.69065	-2.18362	1.66931
H	6.61298	-1.59964	1.62176
H	5.96579	-3.24106	1.68614
H	5.17036	-1.9406	2.60972
C	3.84129	-1.59632	-2.05975
C	-3.06479	-2.08507	-2.79843
H	-2.24029	-1.405	-2.56114
H	-3.80594	-1.53824	-3.39015
H	-2.68538	-2.88413	-3.44362
C	2.42851	-4.68589	0.601642
H	2.11846	-5.47729	1.28048
C	-0.97845	3.56081	-2.93889
H	-0.81718	2.49918	-2.7254
H	-0.18334	3.90864	-3.60645
H	-1.91549	3.66642	-3.49522
C	-1.24962	5.88194	-2.08643
H	-2.19838	5.97291	-2.62759
H	-0.43837	6.21943	-2.74174
H	-1.28586	6.54305	-1.21583
C	-0.98278	5.92804	2.25518
H	-1.93532	6.45352	2.3594
H	-0.18675	6.67654	2.26006
H	-0.84819	5.26767	3.12626
C	2.92119	-1.28035	-3.2368
H	2.75508	-2.17776	-3.84157
H	3.38937	-0.54372	-3.89763
H	1.94883	-0.891	-2.9183
C	5.17412	-2.13531	-2.63126
H	5.88112	-2.38261	-1.83449
H	5.63556	-1.38161	-3.27943
H	4.9902	-3.04009	-3.22189
F	0.786419	-2.78394	3.07853
N	3.0164	2.54247	3.74904
N	-0.31716	0.148736	-1.8234
C	1.75649	0.64649	2.50711
C	1.25025	0.861366	1.2234
H	1.38293	1.81808	0.729607
C	0.931938	-1.60394	2.47388
C	0.583067	-0.18745	0.58368
C	1.59913	-0.59126	3.14328
H	1.98972	-0.76491	4.13987
C	0.078928	0.004859	-0.74169
C	0.412741	-1.43156	1.20119
H	-0.09656	-2.25026	0.703141
C	2.45202	1.69788	3.18644
