# Supplementary material for: A general supramolecular strategy for fabricating full-color-tunable thermally activated delayed fluorescence materials
Source: Nat Commun. 2024 Feb 16;15:1425. doi: 10.1038/s41467-024-45717-x (PMC10873404; doi:10.1038/s41467-024-45717-x)
Supplement: Supplementary file 7 — Supplementary Data 4 [file 41467_2024_45717_MOESM7_ESM.xlsx]

## Sheet: Sheet1
The atomic coordinates of G4@C[3]A
atoms	x	y	z
N	-0.38913	-5.17734	0.805639
N	5.06706	2.32859	1.13525
N	-4.29401	3.20269	0.628187
C	4.03425	3.18244	0.724243
C	4.84852	-1.64219	-0.26847
C	-3.8612	1.59847	-1.12713
C	-1.4813	-4.49084	0.257258
C	2.29233	-3.70504	-1.23944
H	2.42505	-3.29275	-2.23577
C	0.885391	-4.73959	0.419426
C	3.38112	-3.69189	-0.36329
C	4.37877	-0.56625	-1.02792
H	3.93383	-0.77365	-1.99713
C	1.05492	-4.23656	-0.88575
C	-1.3681	-3.98739	-1.05398
C	4.11694	1.95419	-1.46278
C	3.46618	2.98645	-0.55034
C	-2.41645	-3.23104	-1.57061
H	-2.32717	-2.81909	-2.5719
C	-3.59133	-2.98932	-0.8542
C	4.48026	0.752782	-0.59876
C	-4.46464	1.91485	0.108818
C	5.03144	1.00704	0.673592
C	1.90531	4.82017	-0.12526
C	-3.9498	0.289956	-1.59662
H	-3.46142	0.030582	-2.53175
C	-3.22095	2.73994	-1.90701
C	1.97157	-4.75218	1.30082
H	1.85452	-5.11856	2.31473
C	-4.65838	-0.70579	-0.91678
C	-2.46186	3.59382	-0.89884
C	5.51024	-0.0583	1.44215
H	5.9265	0.117202	2.42847
C	-2.65807	-4.26981	0.980793
H	-2.76069	-4.64377	1.994
C	-3.08362	3.8503	0.339301
C	-5.19165	0.932495	0.7911
H	-5.64637	1.14757	1.75138
C	-0.12182	-4.36628	-1.8447
C	2.40408	3.79663	-0.93607
H	1.95054	3.64319	-1.9112
C	3.20223	-4.24289	0.904431
H	4.02891	-4.2524	1.61138
C	3.23424	1.57872	-2.65131
H	2.28128	1.13728	-2.34146
H	3.7525	0.866206	-3.30116
H	3.02754	2.46026	-3.26661
C	5.4309	-1.36174	0.964511
H	5.81724	-2.1728	1.5784
C	-3.69939	-3.53896	0.421781
H	-4.60275	-3.37841	1.0062
C	4.69938	-3.06509	-0.76259
H	4.7922	-3.08404	-1.85522
H	5.52413	-3.67181	-0.36838
C	5.42974	2.56103	-2.0128
H	5.20892	3.45157	-2.61243
H	5.94535	1.83009	-2.6463
H	6.10546	2.85129	-1.20303
C	2.50466	5.01592	1.11539
H	2.14474	5.80572	1.77159
C	3.5476	4.20316	1.54609
H	3.96082	4.35634	2.53748
C	-1.23308	4.19022	-1.16275
H	-0.74159	3.9892	-2.11045
C	-0.60946	5.05737	-0.26208
C	-4.69565	-2.12874	-1.43086
H	-4.61793	-2.12479	-2.52457
H	-5.66857	-2.57407	-1.18782
C	-2.47266	4.71757	1.25027
H	-2.92649	4.91024	2.21657
C	-5.2948	-0.35285	0.271116
H	-5.86518	-1.09635	0.823408
C	-0.5449	-5.85619	2.06887
H	-0.52296	-5.17414	2.93319
H	0.256711	-6.59011	2.18249
H	-1.49378	-6.39797	2.07069
C	5.80903	2.64071	2.331
H	6.02267	3.71223	2.35092
H	6.76472	2.11095	2.30938
H	5.27949	2.37124	3.25859
C	-5.04602	3.59352	1.79716
H	-6.08388	3.2723	1.67948
H	-5.04274	4.68306	1.87618
H	-4.65159	3.1661	2.73182
C	0.737714	5.66971	-0.57881
H	0.81144	5.83823	-1.66049
H	0.805658	6.6566	-0.10501
C	-0.24508	-5.84979	-2.26531
H	0.657377	-6.16331	-2.80241
H	-1.10938	-5.98107	-2.92632
H	-0.37339	-6.50312	-1.39779
C	-1.25744	5.31813	0.942285
H	-0.80101	5.98844	1.66758
C	0.052768	-3.53085	-3.11097
H	0.149165	-2.46185	-2.89509
H	-0.79944	-3.67581	-3.78278
H	0.940591	-3.8575	-3.6622
C	-2.3357	2.24923	-3.05073
H	-1.50359	1.63013	-2.69957
H	-1.92809	3.09869	-3.60799
H	-2.9252	1.66635	-3.76582
C	-4.35467	3.60024	-2.51374
H	-4.94626	3.00222	-3.21642
H	-3.92818	4.45408	-3.05239
H	-5.02466	3.98329	-1.7387
N	0.209228	-1.83024	2.87618
N	0.113342	-0.16543	-1.61841
C	-1.64931	-0.30635	1.41683
H	-2.36875	0.275707	0.84908
C	-0.45717	-0.74393	0.840184
C	-0.14621	-0.42556	-0.51729
C	-1.87833	-0.6396	2.75219
C	0.44046	-1.5027	1.60738
H	1.37259	-1.85425	1.17077
C	-0.91934	-1.40441	3.43195
H	-1.0848	-1.67498	4.47283
C	-3.05793	-0.2096	3.43495
N	-4.00312	0.140342	4.01192
