# Supplementary material for: A general supramolecular strategy for fabricating full-color-tunable thermally activated delayed fluorescence materials
Source: Nat Commun. 2024 Feb 16;15:1425. doi: 10.1038/s41467-024-45717-x (PMC10873404; doi:10.1038/s41467-024-45717-x)
Supplement: Supplementary file 8 — Supplementary Data 5 [file 41467_2024_45717_MOESM8_ESM.xlsx]

## Sheet: Sheet1
The atomic coordinates of G5@C[3]A
atoms	x	y	z
N	-3.42032	-4.01772	0.890043
N	5.17383	-0.69231	0.382473
C	3.74704	-1.68634	-1.31608
N	-2.12811	4.84096	1.18289
C	-0.70805	4.32341	-0.70962
C	-1.98593	4.17807	-1.52496
C	0.314099	4.9433	1.39484
H	0.239654	5.19692	2.44689
C	4.04928	-0.47324	-2.18979
C	3.0905	4.41715	-1.1556
H	3.00597	4.50549	-2.24469
H	3.716	5.25067	-0.81362
C	3.58771	1.98224	-1.6077
H	3.05089	2.09474	-2.54515
C	3.74521	3.10223	-0.79299
C	-4.91477	-2.13248	1.3541
H	-5.10164	-2.49194	2.3595
C	-0.59356	-4.05971	-1.48168
H	-0.35694	-3.70497	-2.48082
C	-0.83325	4.69551	0.640548
C	4.9393	1.70952	0.788932
H	5.43037	1.63052	1.75082
C	4.09675	0.733751	-1.26481
C	-4.95033	2.06354	-0.25083
C	4.44896	2.94926	0.396006
H	4.60257	3.80254	1.05247
C	-3.81432	-2.31564	-0.79895
C	-2.45861	-2.34727	-2.9478
H	-3.29	-1.9291	-3.52367
H	-1.90414	-2.9898	-3.63904
H	-1.80647	-1.52728	-2.63074
C	-2.98855	-3.16435	-1.76336
C	-5.51298	-0.95212	0.943343
H	-6.17511	-0.43285	1.63345
C	-4.40869	-1.11347	-1.16086
H	-4.21279	-0.70012	-2.14586
C	3.44452	-3.97542	0.246939
H	3.34905	-4.86693	0.863278
C	-4.15255	3.50437	1.51967
H	-4.23817	3.83664	2.54858
C	4.4016	-1.78048	-0.06952
C	-1.86584	-3.81721	-0.9623
C	-1.17005	-4.96666	1.05724
H	-1.35497	-5.29398	2.07288
C	-4.05515	-2.82283	0.496691
C	1.71315	4.51994	-0.52562
C	0.391352	-4.75856	-0.77855
C	2.90949	-2.72319	-1.70982
H	2.37738	-2.6466	-2.65339
C	4.7492	0.58965	-0.02117
C	-5.83941	0.930204	-0.71868
H	-5.94803	0.967128	-1.80905
H	-6.8441	1.04705	-0.29383
C	2.73654	-3.87671	-0.93901
C	-3.11507	3.95797	0.708963
C	0.075579	-5.20887	0.497452
H	0.816053	-5.75026	1.08233
C	-5.26665	-0.41447	-0.30766
C	4.25633	-2.94063	0.686822
H	4.74906	-3.04205	1.64719
C	-1.776	3.41115	-2.83036
H	-1.05818	3.93321	-3.471
H	-2.71195	3.36074	-3.396
H	-1.41224	2.39271	-2.65717
C	-3.90645	-4.27809	-2.31685
H	-4.31363	-4.89369	-1.50887
H	-3.34491	-4.92973	-2.99649
H	-4.74403	-3.83429	-2.86676
C	-2.26746	5.40382	2.51466
H	-2.02873	4.68945	3.31774
H	-3.29457	5.75161	2.64761
H	-1.60883	6.27048	2.60514
C	1.56869	4.86644	0.808978
H	2.44594	5.08263	1.41463
C	-2.14682	-4.27499	0.341726
C	-3.93192	2.55737	-1.06867
H	-3.84967	2.17661	-2.08245
C	-2.46427	5.61002	-1.87787
H	-2.62763	6.20801	-0.97673
H	-3.40545	5.56634	-2.43838
H	-1.71083	6.11283	-2.49467
C	5.44953	-0.64757	-2.82593
H	6.22191	-0.77098	-2.06086
H	5.69867	0.233064	-3.42861
H	5.46143	-1.53201	-3.47311
C	5.86054	-0.81852	1.66335
H	5.18367	-0.73464	2.52628
H	6.62561	-0.04374	1.73616
H	6.37139	-1.78241	1.70017
C	-3.02832	3.52142	-0.62639
C	-3.73294	-4.57144	2.2024
H	-3.24238	-4.03301	3.02636
H	-3.42122	-5.61753	2.22913
H	-4.81463	-4.54835	2.34802
C	3.0306	-0.31035	-3.32636
H	3.05707	-1.18431	-3.98496
H	3.29252	0.550414	-3.95002
H	2.00865	-0.17728	-2.96083
C	1.77204	-4.96806	-1.36464
H	1.70631	-4.99588	-2.4588
H	2.1604	-5.94271	-1.04533
C	0.566471	4.22882	-1.25899
H	0.673809	3.9465	-2.30245
C	-5.06133	2.57834	1.03266
H	-5.85447	2.22513	1.68867
C	0.724191	-1.6694	2.58895
C	1.98859	0.362737	2.60385
N	-0.21579	-3.67186	3.93598
C	1.57027	-0.78797	3.24584
H	1.88076	-0.98966	4.26553
C	0.313954	-1.42908	1.28474
H	-0.34378	-2.12711	0.775426
C	0.212637	-2.80779	3.31623
C	1.5717	0.644647	1.30555
H	1.88843	1.5566	0.808737
C	0.728093	-0.2605	0.657433
N	-0.1386	0.251319	-1.72149
C	0.252741	0.024756	-0.66623
N	3.54428	1.97045	3.91013
C	2.85912	1.2703	3.31612
