# Supplementary material for: A general supramolecular strategy for fabricating full-color-tunable thermally activated delayed fluorescence materials
Source: Nat Commun. 2024 Feb 16;15:1425. doi: 10.1038/s41467-024-45717-x (PMC10873404; doi:10.1038/s41467-024-45717-x)
Supplement: Supplementary file 9 — Supplementary Data 6 [file 41467_2024_45717_MOESM9_ESM.xlsx]

## Sheet: Sheet1
The atomic coordinates of G6@C[3]A
atoms	x	y	z
N	5.00579	-2.22816	1.20205
N	-4.27107	-3.05666	0.626759
N	-0.30581	5.27009	0.954227
C	2.44307	-3.6255	-1.03771
H	2.05675	-3.45997	-2.03974
C	3.49702	-2.83906	-0.5816
C	-2.50959	-3.43216	-0.9814
C	-3.08527	-3.71191	0.274858
C	5.02459	-0.90111	0.747845
C	1.87676	-4.64645	-0.26707
C	4.55691	-0.62949	-0.55269
C	4.23046	-1.82043	-1.44546
C	-0.62803	-4.89629	-0.43572
C	3.98211	-3.05367	0.725069
C	0.967939	4.83483	0.561747
C	-2.44871	-4.60901	1.13919
H	-2.87496	-4.83356	2.11115
C	1.13365	4.33645	-0.74516
C	4.49103	0.695037	-0.97281
H	4.103	0.917433	-1.96279
C	-4.4423	-1.75241	0.141064
C	-1.24277	-5.19872	0.777003
H	-0.7674	-5.89416	1.46583
C	-3.8997	-1.42647	-1.11778
C	2.37267	3.81649	-1.10695
H	2.50228	3.40408	-2.10364
C	-4.63577	0.887156	-0.82554
C	3.46659	3.81352	-0.23803
C	0.723718	-5.47348	-0.79453
H	0.805885	-5.55651	-1.88503
H	0.799918	-6.49315	-0.39716
C	5.47032	0.149486	1.55455
H	5.82608	-0.04053	2.56171
C	3.44271	-1.42454	-2.69234
H	3.25849	-2.30064	-3.32255
H	4.02368	-0.72462	-3.30139
H	2.48238	-0.95768	-2.45087
C	-1.29609	4.10216	-0.91322
C	4.91797	1.75791	-0.1722
C	-3.98792	-0.10973	-1.56087
H	-3.54898	0.156949	-2.51843
C	-2.36023	3.37275	-1.4385
H	-2.27722	2.96746	-2.44321
C	5.42865	1.45818	1.08788
H	5.78084	2.25957	1.73388
C	2.39426	-4.8593	1.00868
H	1.98355	-5.64917	1.63433
C	5.56386	-2.45682	-1.90548
H	6.17574	-2.76512	-1.05291
H	6.13783	-1.73515	-2.49779
H	5.36529	-3.3395	-2.52427
C	-3.54476	3.15462	-0.72784
C	-1.40331	4.59966	0.401559
C	-5.10747	-0.76956	0.880356
H	-5.52182	-0.99643	1.85672
C	3.42288	-4.06859	1.50893
H	3.77371	-4.23792	2.52153
C	-0.0451	4.4702	-1.70164
C	-1.28505	-4.01257	-1.29715
H	-0.82469	-3.78664	-2.25517
C	-3.31217	-2.56463	-1.94271
C	2.05896	4.85749	1.4357
H	1.9467	5.23082	2.4481
C	-5.21189	0.527264	0.390829
H	-5.729	1.27272	0.990188
C	4.78489	3.19	-0.64352
H	5.61084	3.78444	-0.23323
H	4.88449	3.2265	-1.73507
C	-2.58332	4.39068	1.1238
H	-2.67727	4.74092	2.14601
C	-3.6413	3.69058	0.555386
H	-4.54142	3.53668	1.1453
C	-4.97166	-3.45962	1.82229
H	-5.00137	-4.55086	1.87047
H	-6.00277	-3.10213	1.77115
H	-4.51064	-3.07587	2.74571
C	3.2923	4.36317	1.02968
H	4.12502	4.38463	1.72945
C	-4.66615	2.32064	-1.31075
H	-4.60171	2.33799	-2.40522
H	-5.63002	2.77283	-1.04581
C	5.66825	-2.5626	2.43809
H	6.63353	-2.05186	2.47681
H	5.85975	-3.63824	2.46385
H	5.08997	-2.28685	3.33414
C	-0.46094	5.96537	2.20845
H	-0.44877	5.2974	3.08392
H	-1.40708	6.51191	2.20115
H	0.345071	6.69557	2.31505
C	-2.48519	-2.07201	-3.12831
H	-1.63253	-1.45794	-2.82075
H	-3.10862	-1.48168	-3.80736
H	-2.11063	-2.92014	-3.71049
C	-4.48015	-3.41298	-2.4993
H	-4.08819	-4.26451	-3.06725
H	-5.10142	-2.8034	-3.16525
H	-5.11381	-3.79803	-1.69548
C	0.124313	3.63461	-2.96837
H	1.01274	3.95863	-3.52016
H	-0.72749	3.78355	-3.64002
H	0.21859	2.5654	-2.75324
C	-0.16149	5.95483	-2.12142
H	-0.28677	6.60806	-1.25326
H	-1.02471	6.09146	-2.78293
H	0.743165	6.26405	-2.65731
N	-1.58564	-0.87882	3.15877
N	0.291409	0.221048	-1.76348
C	-0.58957	-0.27262	0.623509
C	-1.47959	0.60326	1.24968
H	-1.81082	1.51879	0.771018
C	-0.09881	0.013563	-0.69046
C	-0.19977	-1.44299	1.27673
H	0.483206	-2.14662	0.811787
C	-1.9415	0.240086	2.51428
C	-0.73199	-1.68903	2.54026
H	-0.45759	-2.59524	3.0742
C	-2.87035	1.10396	3.19931
N	-3.61588	1.81468	3.73358
