# Supplementary material for: A general supramolecular strategy for fabricating full-color-tunable thermally activated delayed fluorescence materials
Source: Nat Commun. 2024 Feb 16;15:1425. doi: 10.1038/s41467-024-45717-x (PMC10873404; doi:10.1038/s41467-024-45717-x)
Supplement: Supplementary file 10 — Supplementary Data 7 [file 41467_2024_45717_MOESM10_ESM.xlsx]

## Sheet: Sheet1
The atomic coordinates of G7@C[3]A
atoms	x	y	z
N	-1.18886	5.36907	-1.07546
N	-3.91402	-3.50581	-0.37657
N	5.30102	-1.42653	-0.89881
C	-2.21893	4.54539	-0.60488
C	0.122749	5.05695	-0.7001
C	0.343476	4.4368	0.546285
C	-4.31586	-2.20514	-0.0531
C	-2.08403	-3.35855	1.19562
C	5.09002	-0.08321	-0.55458
C	-3.81907	-1.61698	1.12749
C	-2.06586	3.91883	0.647137
C	-2.62876	-3.89825	0.012423
C	4.39329	-2.35411	-0.36996
C	-0.79015	-3.72299	1.55685
H	-0.35916	-3.31151	2.46556
C	2.45223	-4.10168	0.692513
C	-2.98996	-2.49015	2.06234
C	5.33773	0.959945	-1.4515
H	5.71843	0.752317	-2.44591
C	-4.24894	2.84819	0.367538
C	4.58234	0.207625	0.727486
C	1.64724	4.10359	0.897961
H	1.82999	3.62328	1.85513
C	1.21251	5.34012	-1.53003
H	1.05893	5.79486	-2.5028
C	-0.84544	4.27586	1.48696
C	4.51641	2.58355	0.150235
C	2.74711	4.38864	0.083945
C	3.96135	-3.46885	-1.0975
H	4.3362	-3.65384	-2.09853
C	2.90438	-2.99241	1.41294
H	2.48706	-2.81542	2.40053
C	3.87196	-2.12154	0.919344
C	-3.07764	3.07737	1.09478
H	-2.9667	2.58453	2.05584
C	-5.00597	0.452644	0.58212
C	5.05997	2.27383	-1.09379
H	5.25103	3.06814	-1.81205
C	-4.38559	3.49216	-0.85886
H	-5.28183	3.33694	-1.45591
C	-4.16751	-0.29966	1.4101
H	-3.78101	0.167275	2.31129
C	3.00915	-4.33088	-0.56393
H	2.67968	-5.18083	-1.15677
C	4.29335	1.53234	1.04387
H	3.89415	1.76764	2.02693
C	2.50572	5.02022	-1.1321
H	3.33622	5.25989	-1.79299
C	-0.02543	-4.62695	0.813783
C	4.449	-0.95217	1.70778
C	-5.16882	-1.4707	-0.88403
H	-5.53095	-1.89769	-1.81244
C	-1.86998	-4.79373	-0.7493
H	-2.26083	-5.1931	-1.67886
C	-0.59207	-5.15913	-0.3416
H	-0.02671	-5.86015	-0.95157
C	-1.41692	6.19567	-2.23442
H	-1.33084	5.64908	-3.18671
H	-0.6958	7.01686	-2.23786
H	-2.417	6.6317	-2.17256
C	-3.38253	4.32222	-1.3484
H	-3.50547	4.77502	-2.32651
C	-2.205	-1.66378	3.07995
H	-1.63834	-2.31494	3.75262
H	-2.88526	-1.08543	3.71284
H	-1.51036	-0.9714	2.59147
C	1.37442	-5.00624	1.24979
H	1.57752	-6.03879	0.940613
H	1.42714	-4.99443	2.34548
C	5.99762	-1.74095	-2.12244
H	5.37683	-1.61873	-3.02394
H	6.34889	-2.77469	-2.07887
H	6.8738	-1.09407	-2.21166
C	-5.51069	-0.16263	-0.56094
H	-6.16553	0.39199	-1.22967
C	4.1481	4.00576	0.511545
H	4.8656	4.69376	0.048024
H	4.24552	4.13948	1.59624
C	-5.3085	1.90238	0.891831
H	-6.27979	2.17067	0.459413
H	-5.40386	2.03075	1.97762
C	-1.10869	5.64527	2.1556
H	-1.98121	5.58176	2.81613
H	-1.30129	6.4198	1.40707
H	-0.23888	5.95009	2.7491
C	-4.58231	-4.2107	-1.44694
H	-5.65869	-4.03852	-1.36691
H	-4.40761	-5.2831	-1.32974
H	-4.24755	-3.89826	-2.44639
C	-3.95371	-3.42259	2.8323
H	-4.54073	-4.03863	2.14487
H	-4.64703	-2.83008	3.4404
H	-3.38717	-4.08919	3.49278
C	-0.58336	3.24248	2.58218
H	-0.42121	2.24612	2.15698
H	-1.42816	3.19406	3.27624
H	0.287384	3.52345	3.18236
C	5.86143	-1.34191	2.2022
H	6.5152	-1.60943	1.36756
H	5.79921	-2.20086	2.88004
H	6.31614	-0.50241	2.74026
C	3.60475	-0.59576	2.92935
H	4.05816	0.23366	3.48086
H	3.55602	-1.44173	3.62209
H	2.58103	-0.31279	2.65922
C	0.034358	-1.63591	-2.04132
N	-3.08719	-1.83962	-3.6731
N	0.666039	-3.54652	-3.67432
C	0.367791	-2.69326	-2.94617
C	-1.24891	-1.0557	-2.02867
C	-2.26304	-1.48969	-2.9331
N	-0.59501	0.417	-0.24623
C	0.987655	-1.15462	-1.14922
H	1.98536	-1.57771	-1.12328
C	-1.5092	-0.04161	-1.09677
H	-2.49845	0.407223	-1.04541
C	0.623166	-0.12307	-0.28934
H	1.35997	0.2903	0.395852
