# Supplementary material for: A general supramolecular strategy for fabricating full-color-tunable thermally activated delayed fluorescence materials
Source: Nat Commun. 2024 Feb 16;15:1425. doi: 10.1038/s41467-024-45717-x (PMC10873404; doi:10.1038/s41467-024-45717-x)
Supplement: Supplementary file 11 — Supplementary Data 8 [file 41467_2024_45717_MOESM11_ESM.xlsx]

## Sheet: Sheet1
The atomic coordinates of G1
atoms	x	y	z
C	-1.20529	-0.142376	0
C	-1.14139	-1.53442	0
C	0.109049	-2.14756	0
C	1.25059	-1.33861	0
N	1.21448	-0.004608	0
C	0	0.571953	0
C	-0.030698	2.01607	0
N	-0.091282	3.17654	0
H	-2.15286	0.385754	0
H	-2.05249	-2.12562	0
H	0.206508	-3.2288	0
H	2.24286	-1.78516	0
