# Supplementary material for: A general supramolecular strategy for fabricating full-color-tunable thermally activated delayed fluorescence materials
Source: Nat Commun. 2024 Feb 16;15:1425. doi: 10.1038/s41467-024-45717-x (PMC10873404; doi:10.1038/s41467-024-45717-x)
Supplement: Supplementary file 12 — Supplementary Data 9 [file 41467_2024_45717_MOESM12_ESM.xlsx]

## Sheet: Sheet1
The atomic coordinates of G2
atoms	x	y	z
C	1.20833	-1.3468	0
C	-3.4e-05	-2.0391	0
C	-1.20837	-1.34677	0
C	-1.21	0.059111	0
C	0	0.765164	0
C	1.21001	0.059054	0
C	2.45414	0.773776	0
N	3.46617	1.34627	0
C	-2.4541	0.773843	0
N	-3.46613	1.34635	0
H	2.15249	-1.8814	0
H	-4.9e-05	-3.12457	0
H	-2.15255	-1.88134	0
H	2.7e-05	1.84937	0
