# Supplementary material for: A general supramolecular strategy for fabricating full-color-tunable thermally activated delayed fluorescence materials
Source: Nat Commun. 2024 Feb 16;15:1425. doi: 10.1038/s41467-024-45717-x (PMC10873404; doi:10.1038/s41467-024-45717-x)
Supplement: Supplementary file 13 — Supplementary Data 10 [file 41467_2024_45717_MOESM13_ESM.xlsx]

## Sheet: Sheet1
The atomic coordinates of G3
atoms	x	y	z
C	1.21684	0.982243	0
C	-4e-06	1.65142	0
C	-1.21686	0.982229	0
C	-1.20962	-0.42176	0
C	0	-1.12958	0
C	1.20961	-0.421759	0
C	2.45375	-1.13701	0
N	3.46212	-1.71548	0
C	-2.45375	-1.13702	0
N	-3.46207	-1.71548	0
F	-1.4e-05	2.99269	0
H	2.14526	1.54149	0
H	-2.14527	1.54148	0
H	0	-2.21311	0
