# Supplementary material for: A general supramolecular strategy for fabricating full-color-tunable thermally activated delayed fluorescence materials
Source: Nat Commun. 2024 Feb 16;15:1425. doi: 10.1038/s41467-024-45717-x (PMC10873404; doi:10.1038/s41467-024-45717-x)
Supplement: Supplementary file 14 — Supplementary Data 11 [file 41467_2024_45717_MOESM14_ESM.xlsx]

## Sheet: Sheet1
The atomic coordinates of G4
atoms	x	y	z
C	1.14328	-1.34006	0
N	-1.4e-05	-2.02655	0
C	-1.14329	-1.34006	0
C	-1.20015	0.066506	0
C	0	0.785153	0
C	1.20016	0.066483	0
C	2.465	0.738846	0
N	3.49618	1.27579	0
C	-2.46498	0.738867	0
N	-3.49618	1.27582	0
H	2.06309	-1.91975	0
H	-2.06311	-1.91973	0
H	1e-05	1.86963	0
