# Supplementary material for: A general supramolecular strategy for fabricating full-color-tunable thermally activated delayed fluorescence materials
Source: Nat Commun. 2024 Feb 16;15:1425. doi: 10.1038/s41467-024-45717-x (PMC10873404; doi:10.1038/s41467-024-45717-x)
Supplement: Supplementary file 15 — Supplementary Data 12 [file 41467_2024_45717_MOESM15_ESM.xlsx]

## Sheet: Sheet1
The atomic coordinates of G5
atoms	x	y	z
C	0	1.21607	0.7021
C	0	1.21157	-0.69949
C	0	0	-1.4042
C	0	-1.21157	-0.69949
C	0	-1.21607	0.7021
C	0	0	1.39898
C	0	0	2.83422
N	0	0	3.99651
C	0	-2.45449	-1.4171
N	0	-3.46109	-1.99826
C	0	2.45449	-1.4171
N	0	3.46109	-1.99826
H	0	2.15486	1.24411
H	0	0	-2.48822
H	0	-2.15486	1.24411
