# Supplementary material for: A general supramolecular strategy for fabricating full-color-tunable thermally activated delayed fluorescence materials
Source: Nat Commun. 2024 Feb 16;15:1425. doi: 10.1038/s41467-024-45717-x (PMC10873404; doi:10.1038/s41467-024-45717-x)
Supplement: Supplementary file 16 — Supplementary Data 13 [file 41467_2024_45717_MOESM16_ESM.xlsx]

## Sheet: Sheet1
The atomic coordinates of G6
atoms	x	y	z
C	1.16396	-1.34966	0
C	-0.085604	-1.97337	0
N	-1.24619	-1.31474	0
C	-1.19103	0.028314	0
C	0	0.762515	0
C	1.20623	0.050144	0
C	2.46185	0.745736	0
N	3.48061	1.30484	0
C	-2.45293	0.729663	0
N	-3.45231	1.32207	0
H	2.07804	-1.93299	0
H	-0.154316	-3.05857	0
H	-0.013344	1.84629	0
