# Supplementary material for: A general supramolecular strategy for fabricating full-color-tunable thermally activated delayed fluorescence materials
Source: Nat Commun. 2024 Feb 16;15:1425. doi: 10.1038/s41467-024-45717-x (PMC10873404; doi:10.1038/s41467-024-45717-x)
Supplement: Supplementary file 17 — Supplementary Data 14 [file 41467_2024_45717_MOESM17_ESM.xlsx]

## Sheet: Sheet1
The atomic coordinates of G7
atoms	x	y	z
C	0.914596	1.5283	0
C	2.18193	0.9456	0
N	2.39283	-0.376406	0
C	1.32443	-1.17363	0
C	0	-0.704188	0
C	-0.20717	0.693726	0
C	-1.52605	1.25486	0
N	-2.58462	1.73436	0
C	-1.08644	-1.6344	0
N	-1.94886	-2.41454	0
H	0.795717	2.60609	0
H	3.07015	1.57315	0
H	1.51091	-2.24477	0
